# Supplementary material for: Cloning and Functional Analysis of Dwarf Gene Mini Plant 1 (MNP1) in Medicago truncatula
Source: Int J Mol Sci. 2020 Jul 14;21(14):4968. doi: 10.3390/ijms21144968 (PMC7404263; doi:10.3390/ijms21144968)
Supplement: Supplementary file 1 [file ijms-21-04968-s001.zip]

Archive with 3 entries (2 files):
- ijms-837134-supplementary-final/
- ijms-837134-supplementary-final/Supplementary Materials.docx
- ijms-837134-supplementary-final/Table S1.xlsx
