# Supplementary material for: Cloning and Functional Analysis of Dwarf Gene Mini Plant 1 (MNP1) in Medicago truncatula
Source: Int J Mol Sci. 2020 Jul 14;21(14):4968. doi: 10.3390/ijms21144968 (PMC7404263; doi:10.3390/ijms21144968)
Supplement: Supplementary file 1 [file ijms-21-04968-s001.zip › ijms-837134-supplementary-final/Table S1.xlsx]

## Sheet: Table S1
Table S1 Analysis data of ITIS
Tnt1 insertion sites in mnp1-1 (NF0500) and mnp1-2 (NF13564) are as follows. Scaffolds number (Chromosome) are derived from the R108 genome (v0.95). The insertion sites are located between the Start and End. There are two common insertion sites (scaffold_444, scaffold_46) in mnp1-1 and mnp1-2.The insertion site of scaffold_444 is located in intergenic region (highlighted in yellow) and of scaffol…
Chromosome (mnp1-1, NF0500 )	Strart	End	Information	Strand	Position_type	Gene_ID	Sequence_information
scaffold_124	211558	211563	SR=2,4,4,0,0,0;MQ=60;NM=tnt1;GT=2,8:Heter;PV=0.9892578;DP=15;TS=1;TE=NA	-	gene	ID=g3800	CTTTACTAAATAATCTAACTTAACATGCACTATTAACTATGCAACTTTTCTAACACAGAAAAACTAAGTAACTTTTGATAAAATTTCTTATTTTTAATTTCTTAATATGTGTATCTTAAAGCAATGCTTAATTAGCATAACCTTTTTAATATTAGTTTAACTCCACTTGCATCTTCAATTAATAATGATTTGAGAAGAGATTTCTAGAGCTAAACTCTTTAATTTCTACCTCAAAAAGAGTTAACCTTTTTAGTCTTTAACTACCTTAATTAACATAACCTTTTTAACTAATAATGATTTGACTAATGTTAATGACTCATCTGTGTTGAACAGAATGAAACTGAAGTTCTCAACATCTCCAAACCTTGGCTCAACAGTACTGTTCCATTGAATGAAACT…
scaffold_124	363484	363489	SR=1,2,2,0,0,0;MQ=60;NM=tnt1;GT=1,5:Heter;PV=0.984375;DP=10;TS=1;TE=NA	+	gene	ID=g3833	CAGTCCACCTCCAAAAGCACATGGGTGTACGAGGATCTTGCTTCTATTGATACCTTGACCAAATTAAATACATTATAAATTTAAATAATATTATGATTAATATCTGTATTCACAGTTGGCATTCAAAAAAAAAATTGTATTCACACAAATGTTAATCGTATTGGTATATTTAAACAACAATTTGGCCTCGTGCTCCTTCTACTATTCCAAAATAAGCTACATGGAGCACCACACGATACATGCATAAACCTTAGTACTAGAATAAAAACACGTGCATGCATTTAATCCATTTAAGAAAAAACTCAAGTTGATTGACAATTGCAACTTTGGCTTCACATTCCACATGCAGTAGGTCCTACAAAATATATATACACACCAATAGATTGAATAGTAAAAACA…
scaffold_180	240781	240786	SR=11,19,10,8,0,1;MQ=50;NM=tnt1;GT=11,1:Heter;PV=0.0625;DP=11;TS=1;TE=5334	+	Intergenic	ID=g15224_g15225;Note=Intergenic__INSERT_	ACTAATTATTATTACATTAGCATCTTATAGTGTTTTTTTTTTTCTTTTCATAAAGGCAAACAAGGATGATGAATATCCCGCCGATTTTAAGGTCTGTTACACAACCTTCAAAGATGGTGCACGTCAAAATTGAACCTAAGGAATAGAGTTGCATGTGCTGTTGTTGACAAGGAGCATCTATTTTCTGTTTTTGTTTTGATCTTTTGTGTTTAACAAAAATTTCTGTTTGACAACAATTACCATGGTTGTTTCTGTTCTGTTCATCTCTTAAGCATTTTGTTATTGGACAAGTCTTTGTTTTTAGACATTGCTATTATTTAATATTCTGAATGCAATGAACTCTATCATTTACATGTTTTCTTAAAATTCACTACTCTAGCTTAATTACATCTATATATT…
scaffold_202	91472	91477	SR=10,14,5,9,0,0;MQ=34;NM=tnt1;GT=10,3:Heter;PV=0.2539063;DP=14;TS=1;TE=5334	-	gene	ID=g46888	GTCAATATCAGAAGTCACCGCAATTCAAAAACCTTAAAACGGTTACACACTGCATTGAGCTTAGTTCAAAAATGGAGCTTTATATATTGCTAAGAAAAATTCGACAGAATTATCCAAAAGTTGTTCAAAATAAACATTTAGAACAATGCATCACCGCAATTTAACAAAGCTTCCGTCAAAAAACACAGACATTGCTTATAACTATCGTTCTAAATAGTGGTGATCCTACTTTACTCAATTAGAGAGGACAAACACAGTTCATAAATCGCGGTGTTTACAAAATAGATCCTATAATATGCATTTTCAACGCAAATTGTAATGCTTCTGATCATATTTATCATTGACACTGAAATAAACAATGTCAATATCAGAAGTTATCGCAATTCAGAAACCTTAAAA…
scaffold_277	198768	198773	SR=9,13,10,3,0,0;MQ=55;NM=tnt1;GT=9,3:Heter;PV=0.3632813;DP=14;TS=1;TE=5334	+	gene	ID=g10646	CCATGTCTCTTGGTCATGCGGGACTAAACCCGACCTCTCAAGTCCAACACAATGAAGGTGTTGGAAGCGACAATGAGGGAAAACCTAAATGCCGCAATTAAGGTGGTTAGAGGCAGACCACAATTAAAGTAGAATTTCCCAACAACAGTAAAATTAATTTTAAAAATTACACTTCTATAACTAGGTTTACATTTCTATCTTATCCAATTCCCTTCACAGAATCACATGCACAATTATCATAACTCAGTGAAAGAAAATGCAAGAAAAGGTATATTGTATCCTTTGAACCTCAATTTCTCACCTACCCAAAGAAACCTCATACAACTATATACCCTTCTCTAACAGACAAAGTCAGTTTAATTTACATAAGGCCGTGATGTATACCAACTGTAACCACAA…
scaffold_281	127834	127839	SR=3,4,1,3,0,0;MQ=45;NM=tnt1;GT=3,3:Heter;PV=0.8125;DP=7;TS=1;TE=5334	+	Intergenic	ID=g14694_g14695;Note=Intergenic__INSERT_	TTCAACAAAACTCAATCTGATACCCTCTTCTCCCTTTCCACTAACTTAAATGACACCAGAAGATTAAATGGGTTTACACTTGTTTAGAGATTAATAAATATGAGTTAAGTGGTAACATGCTTCACTGTTTGTGTTCTAATGAAGGATCCAAAGGTTCACTTACCTAGTGTAAAAGAGATTCTATTTGTAATTCTAGATCTGTTGGTGTTGTTGAAGAAGACATGAAGAAGATGAGAAGAGGGAGAAATGTCACAGACCCAAAAAAATAAACAGAAATTAGGTTTGGATTGAAGAATAAAGGCTAAAGGTAGGTGTGGTGGATACAAGTATGATGAAGATGATGGATGGAGGAAGATGACGGATGGATGAAGATTGACGGAGAAGAATGGGAAAATTGGA…
scaffold_444	24960	24965	SR=7,12,5,7,0,0;MQ=40;NM=tnt1;GT=7,7:Heter;PV=0.8867188;DP=19;TS=1;TE=5334	+	Intergenic	ID=h0792.02_g50061;Note=Intergenic__INSERT_	TTCAAATCTTTATTTATTTACAAAGGAATCTCTATTTTTTATTTGAATAAGTAATTAAATAGATTTCTTAAAGATATTTTAGATTAAAAAATCAAGTTGGCTATTGTTTTTATTTGATTACGTGTTTACTAATTTTTGTTATTTGATTTAAATTTTGATGAATTTCAATATATTAGAGGCATAATAATACACTTTGATAAGTGCGTAAGTTATCGCATGAATCCGTGTCCATTCTCTAATTATCTGCACGTTTTTAATTCTCAAATCTATTTTTCTTCTTGTATAGTTTTCTGTCACGTCTTAAGGACAAAAAACAATTAAAATTTTAAATTCATTAAATAATTGATGTATCTGACATATATTTGACATATATTTCAGATTAGATACATCAATTATCTA…
scaffold_46	1276357	1276362	SR=13,18,13,3,1,1;MQ=39;NM=tnt1;GT=13,0:Homo;PV=0.0078125;DP=11;TS=1;TE=5334	-	gene	ID=g46730	ACTCTGAAATGAAATATAAACAAAAAAAAAAAGATAGGTGAGAAGTTCATGCATCTAGACTAATATTTTAACCACATACATTGACCGTTTAACTATCACTTTTATTTATATTTCATTTCTGATAGAGTATATCCCAAAAAGAAACCACCATTCCTCATAAACTATATGACAAAAAGAACATTGTCTAATGTATATATTCTATATTTTTATCTTAAATAAATTTTATATTATAAAAATATTGATTTCAACTTTAATATATTTTATAGAGACTAAAAAAAATATAAAATATAAAAGAGGCCAAATACAAGGATTAAAATCAATTTTTTTAGGAACTAAAAGAAAAATATGATTCAAACAATAAAAGAAGTAGCAACTTTGTAATATAAATATACTTTAATT…
scaffold_95	327175	327180	SR=18,25,9,12,2,2;MQ=50;NM=tnt1;GT=18,0:Homo;PV=0.0009765625;DP=16;TS=1;TE=5334	+	Intergenic	ID=g15905_g15906;Note=Intergenic__INSERT_	TTGCTAGTTGATCTAAGATTTCTAGACGTACATGTATCATTTCTATAAAACATATAATGTCGTTATGTGTGACCCACATCATAAAGAAATCTCATAATTTGGACTATATATAGAAACACTTCCTATGGTCCCTTTCTCTTCGTACTGTTGTTTACTACTTCCTCCGCCATAAACAATTCGTGAACAAAATTGTTCGGAGCAATAAATTTGTCTGAAAGTTGTGTGACTATTTTTAAATTACTCTTAGTATTAATTTTTGAAAGGAAATTACTCTAAGACAAATTGATAGATTAATAAGTGTTATATTTAAAAATATTAATAATAAATGCGTCTAAAAATTTCTAAAGAGTCTTATATTTAAGGAATATAATTTTTGTAAATAATCTTATAATTAAGTAT…
Chromosome (mnp1-2, NF13564 )	Strart	End	Information	Strand	Position_type	Gene_ID	Sequence_information
scaffold_0	3716540	3716545	SR=5,8,4,4,0,0;MQ=22;NM=tnt1;GT=5,0:Heter;PV=0.125;DP=6;TS=1;TE=5334	-	Intergenic	ID=g608_g609;Note=Intergenic__INSERT_	ACAAACTAACACTTCGTTTTACCAAAATTGTATTTGTAGCATTACCATTGATAGTGACATTGATGACAAACTCATTTGGAGTGGTTCCGCCTATGATATATACGCGGGAGTCATGATTATAGGTTGTTGGGTCAAAATTTAAATCAACAAGTGGTGCTCAATACTATTTGGAATTGGGTTTGACGTCTACCAATTACTATAAATTTGCAAAATTTGTATTGGTTACAGTGATGCATGGTAGTCTTCATGTCAATGCCTTTAGAAGCTCACGGCACCTCACCTCCAACACTTCATGTCATAGATGTGGTGTGGTTGTTGAGAGCGATTTATATAACCAAGGTTTGTAACATGATTCTCGGGGATGTGAGATTGAAAATGAAACATTCCTTTGTTTATTTA…
scaffold_0	5682455	5682460	SR=4,7,2,5,0,0;MQ=35;NM=tnt1;GT=4,6:Heter;PV=0.9101562;DP=18;TS=1;TE=5334	+	Intergenic	ID=g904_g905;Note=Intergenic__INSERT_	CAGGCTGCAGAGTGAAATCTAAGGATGTCAAAGTGGATGGTATGATTGAAGAAAGACATTCTATTATTTGTAGAACACTTATTACAGAGTTGAATAATCATAAGGGTGACTATAGCCAATATTTGAATCTGAGGAACATTTTAAAAATATTATGAATGGTTTGTACCTTCCCCAGAAATAATAGAGGAATCGCACCAAAAGATATGTTGTTGATATTAGTGGACATAAGTCACATTAATGCAACTTGCTACAATAATGTAGTTGAGTTGACAAAACATGCAAACGGTCTTTATGATACTTCTTTCCAATCAGAGATAATCCACCACTTAACCAAAATATCCACACATTATGTGTATTGGCTTCACCCTCGATCACTTTGTTAATTTTTATTTTTAAAAG…
scaffold_10	2749896	2749901	SR=3,6,2,4,0,0;MQ=40;NM=tnt1;GT=3,2:Heter;PV=0.6875;DP=10;TS=1;TE=5334	-	Intergenic	ID=g40956_g40957;Note=Intergenic__INSERT_	TTTGGAAAGGAAACACACATTCAATGGAGATCCTCTATTGCTAGAATAATTTCAAAAGTTTCTTTATCTGAAAAATCAACAAAGAAGTCCTCCTATTCCTCAATGAGGGCGAAAGTTGATAGAGGCAGTTGATAAAATAAACCTTTTTTATTTTTTTGTTTACACAATAAACCTTTTTTAAATACATAATCATAATGTATTGAGTCAATTGATAAAAGAATGAATTGTAATATTTTTTGTTAAAAATTAACTGTAAATATTTGACAACCAATCCTTATTAAAGACTCAATCAATACATTGTCACTATTTATTTGGCAATAAATATTAGTACACAATGACAATTATGAATATTTATTTGTACGTATGTTTGTTTTTTTTTTTTTTTTAAACAATGTTTGT…
scaffold_101	815568	815573	SR=5,9,6,3,0,0;MQ=40;NM=tnt1;GT=5,0:Heter;PV=0.125;DP=6;TS=1;TE=5334	+	Intergenic	ID=g28317_g28318;Note=Intergenic__INSERT_	TTTCTCTTTTACCTTTCACTTCTCTATGAAAAGGTAGTAAAACAAAGAACAAAATAACATAAAGAATGAACACATCACTGCCGAAAAAGCCAAAAAACACATAACATGTATAAGGATGTGTTATAGTGAAATAAGTCCAAATCATAACTTAGAAACTAGAAGATCATATCAAACAAGTTAAGAAGATCATATCAAACAAGTTAAAGAACATGTTTTGTAAAATATCTATATTGGAAAGTATCAAGAAAGCATTAATGAGCTATATTGGAAAGAATCACAGAAGCAACATGGGCAAGAGGTCAACCTTCTTGCAAAGCTTTACTTCTTTATGCTTAACAATCACTTTTTCAAGCTAATGAATCTAATTTTAAAGATCATATTTCATGTCTACTGTAAGAG…
scaffold_105	787503	787508	SR=3,5,2,3,0,0;MQ=24;NM=tnt1;GT=3,4:Heter;PV=0.890625;DP=12;TS=1;TE=5334	+	Intergenic	ID=g63840_g63841;Note=Intergenic__INSERT_	TAGTAGACCTGCATTCAATGTATTCAAACATAAATTATTTCATATATAAACCGTTTTTTACCAAAAGTCAAAAGTGAATCCAACATTTTTTTTTTTGGCTTTCGCACTGGTTTCCGATCCACCAGAGGTGAGCGACTAATCTGACTCATGCATAGACGCATGCGCACTGGTCAATTGTTGTTCCCCCTAGAAATCGAACCCGATATTCCCCGGGTACGTCCTTGGAAGGAGCTCCTTGCCACTGGAGCCTAAGCAACAACTTGGTTTGTGAACCCAACACTTTTGACATAGACTTTAATAGACCTGGATTAAATGTATTCAAACATAAATTATTTCATATATAAATCGTTTTTAACCAAAAGCCAAAAGTGAATCCAACACTTTTGACATAGACTTTAT…
scaffold_107	269359	269364	SR=11,16,8,7,0,1;MQ=48;NM=tnt1;GT=11,0:Heter;PV=0.015625;DP=10;TS=1;TE=5334	-	Intergenic	ID=g31978_g31979;Note=Intergenic__INSERT_	TTATGGTGATTTAAATTTTATCATATTATTTGTAGGCATTTTGTCGTGGAATGCTATTACCTTGGGTGATGTGAGTTTGTTCGCAGATTCACTCTTTACGTTTTCAGCAATATTGATCATGTTATTGTCTTTGATGTATTATATCAATATGAATGAATGAATATTCTTTGTTTTTGTAAAAAAAAAAAAAAATGCTTCAACAAATATTATCAATTGAAAAATAAATTTAAATGACATCAAGTACAATACTTTAATAAATACTTTTAGAACTCAAAAAGTTCAAAAAATAAAATATTAAATACAAATATAATATTTCTTATCGAAAAAAATTTCATTTTCAAACTCATTTCTATCCCCGTCGGATTTGGAAGCGGGGGCGAGGCTGGTTACGGTGAAACG…
scaffold_107	510953	510958	SR=3,4,3,1,0,0;MQ=45;NM=tnt1;GT=3,6:Heter;PV=0.9648438;DP=14;TS=1;TE=5334	-	gene	ID=g32023	CGATTAATCTCAAAACTTCCGCCTCATGAGATGGTGGTAATCCATGTATCCATGTTTGCTTTACTTGAATAAACTCGCCATTTGATCCTCCTATACACATCTTTCATCAATTAATGTTGCATTTCCTCTTTTTTGCTTCAGGTTTGTTCCATCGCTTCCCTATCGTTCTACCTGTTTCTTCCCTAACATAGAGAAATTCTAACATAGTCGCAAACACAAATAAAAGGTGATTAGGCACACATGAATACAAAAATTAAAATAATAAATAAATGAATAATTTGACTAAATTATTTCTCATTTATTTTTCTCCATTTATGTGAGTGTGCCCAAACATATTTCATTTATATTTGTGTTCAAGTAAGAATAGCTCACATAACATATGCCTAGTCCACTGCAAAT…
scaffold_112	50045	50050	SR=10,15,7,4,2,2;MQ=43;NM=tnt1;GT=10,0:Heter;PV=0.015625;DP=11;TS=1;TE=5334	-	gene	ID=g7772	ATCACCGACACTTACACTACATCCTCCAATCACCGACAACATAACGACATCAACCAACTCTCTTTGACATATATAGATACTGCCACGTGTCATCACCAAAATGATCACCACCTACAATGGTGCCTCCGGTGGCCGTACTGTGGTGGTTGGTGTGAAGATGGAATCTAACAGTCATAGCACTGAGTTGTTGACATGGTCTTTGGTCAATGTTGCTCAACCTGGTGATCTTATTCTTGCTCTTCATGTTCTTAGAAATGATGGTAACTACCTTAAAGTTAAATGCTATTTTCTGTTTTTTGTTTGTTTGTTTTTTTATTGGATTTTGATTATTTTGTTTTTTCTTTGTTGTTGTAGAAATTGTGAATCGAGATGGGAAATCTTCTTTATTTTCTCTTGTCA…
scaffold_118	787902	787907	SR=8,12,3,9,0,0;MQ=40;NM=tnt1;GT=8,0:Heter;PV=0.03125;DP=10;TS=1;TE=5334	+	Intergenic	ID=g63718_h1383.01;Note=Intergenic__INSERT_	ATTGTGTTTAAAGTTTAGATACAATAATAAATCTTATCCCACTGGATGACATCCTAGCTTGTTTTATGATATATCAAATCTCTATTGTTAATCTCAAGGTTTTTAATAGTTTTTTTTTTTTTTTACAATTATTTTAGGTCTTCATTTACCTTTAAAGGTTTGATTACATTTAAGCTAATATACTATTTTTATTACAAATCTACAAAATTTCTCTCTACATGATCAAACTACCTAAGTCAAATTTCCACAATCAATAAATGCTACTCCAACACTCTTTAACGTTGTCATTCATAATCATCTCTCATCTAGACTCCGCACACGTCCAATTGAACATTCTCATGTCTTATAAGCTAATATTTATTGGTTGGTTTCTATGCTTATTTTAGTCTTGTTCATTTG…
scaffold_124	238539	238544	SR=2,3,1,2,0,0;MQ=60;NM=tnt1;GT=2,3:Heter;PV=0.8125;DP=9;TS=1;TE=5334	-	gene	ID=g3808	TTTGGACTAATGGATCTTACAAATGAACTAAGAAATGGAAAACTTAGGATCTTAAGAATATCCATTTCCTCCAATTTTCTAGTTTGGCAGTAACATGTGGAGCTGGTCAGGGGATCAGGTTACCACAGAGAGATTTCATGGTCCTTGTTGTTTTGCTTGGCTACTTGTCTGTTTGGCTTTTGCTAACAAATTGAATGAACCAAAAAATTTGTATGGATCGAGATTATTCCTTGTATGGGAATTTATGTACGATGTTTCTGTGGTTGCAAACTTGATGTTTGTCCCTTACTAGTACTACTGATGTCGACATTGGTGGTTAGTACTACTTGATTTTTGCCCCTTGTTACTAGTGCTTGTTGGATTTGAATTTTATCGTATCAATTTGATTAATTTTCTCAT…
scaffold_124	578739	578744	SR=8,11,8,3,0,0;MQ=38;NM=tnt1;GT=8,1:Heter;PV=0.109375;DP=10;TS=1;TE=5334	+	Intergenic	ID=g3866_g3867;Note=Intergenic__INSERT_	AAAAAAAAAAAAAAAAAAGTCAGTTTATACACAAAGAAATTGGTCATTGAAGTTTTCTACATAAACTTCCACCAAGTTTTTTGAAAAATAGTTGAAGTATTTTCTCATGTGAATCATGATTATAACTTGTAGGTTTTCTATTTGTATAACAAAACTTGGTTTTATCGTGAGATAAATCAAGGGTTTTTCTATTAATGTCTCTTCTCCTTTGAGCAATAAATTATGTAACATTTTTTATCGTAAGATGTTAGGACATAACAAAAGTTTTTATAATATAAACGACACCAAGACTCAGTATGGTTGGCATGTCACCTTTGATTGAAAAATTCTTTTTTCTCCATGATCCGCAGACAAAGTCCAATATGCGCAACCTTACTCAAAACATTCTTCCTTCTCATC…
scaffold_126	544416	544421	SR=8,13,6,7,0,0;MQ=41;NM=tnt1;GT=8,2:Heter;PV=0.2265625;DP=11;TS=1;TE=5334	+	Intergenic	ID=g7732_g7733;Note=Intergenic__INSERT_	CAAAACTCCATTGTTACGTTTTTGGATTTCTCAGGTGCGTTTTTCAGCAAACGTCAGCCATTCCAAGCCAATTTCAAGCACAAAATCAAGTAAGTTTTTTGAATCCTATTGCATTGCTAATTTGTGATTGATTTGTTAGTTTTTTTTTTGTTGTTAAATTGCGATTATATAGGTTTATTGATTTTATGATGTTATGATAGTTTAGGTTGTTTGAATTGTTAGGTTTAGGTTAGAATTGTTTAGATTGTTAGAATTGTAGAATTGTTATGAAATTATGGTAGAATTTTTAGGATTAGATGAATTTTTGTATAATCGTTGCGATTAGTTTAGGTTTGTTATGAAATTTTGTTGTTGAATTTGTGATAGAATTGTTACGATTAGTTACGGTATAATTTTTAG…
scaffold_130	202576	202581	SR=5,9,2,7,0,0;MQ=33;NM=tnt1;GT=5,1:Heter;PV=0.3125;DP=12;TS=1;TE=5334	-	Intergenic	ID=g51441_g51442;Note=Intergenic__INSERT_	TGGACATCAAGGGCAAAATGATTGTCACCAAGGTATGTCATTAAAAGAAGTTTGTTACCATTAATTTCAAATAATTGTCTCAATTCAATCCATCCTTTAGTGATTAGAGGAAAATGAAAACTTAAGTTGAAATCGACATCCTTTGTGTTGCCTCTCCTATCGATGATAGTTAATCTTAGACCAAGCTCATAATAATGTTCTTTAACAAATTTAGTGTCGAACTCTCCATATGGCTGCAACATGCAAATGTAAGTTGATTTTAATATGAGGATGTATATGATCGAAATGTAACTACATAAATTCAATGTACATGATGTAAAAAGATAAATACTTTATTGTGGTAAAAGAGAATGAACATGAATCAACCTATGGTTTCAATATATCAAAGTGTAAGTGTAG…
scaffold_131	363380	363385	SR=8,10,4,4,1,1;MQ=30;NM=tnt1;GT=8,0:Heter;PV=0.03125;DP=9;TS=1;TE=5334	+	gene	ID=g20095	GTCAACTACTTCACATATATCAACGCACAATTTTGACCGTTAATATATTTAATTTTTTTTTTTCTCGCAAAAGAGGGGTAACCCCTCAATTCATTAGATTAAACCAAAAGAGTACAATAAAGAAAAGGGGGACTCTACCAAAACATTTTCAAAAGGTGTAAAACCTGAAATTAGACATTCCCAACCTATTCCTAGAGTACTCCCCCCTCCCCAAGGAAATCAGGGATACTATCTGACCAAAAAATTTCCGACAACATCAAAGAAAGATCTATGTTAGCAAGCCCACCTGCACAAGTATTGCCTTCTCTGTAAGTATGTGACACAAAAAACCTCATATTACTCAATCTAACTAAACAATTTTGCCATCTGTTTCTTAAGCACCACGGAACCACTGAGTTT…
scaffold_14	792539	792544	SR=10,16,4,12,0,0;MQ=41;NM=tnt1;GT=10,0:Heter;PV=0.015625;DP=12;TS=1;TE=5334	-	Intergenic	ID=g56492_g56493;Note=Intergenic__INSERT_	ACTTAAAAGTTTATTTAAGCCTTTGAATTATTATTTTTTAAAAAGATAAAGATTGAGTTAAAATAAAAGTTATTCAACCATAAGGCTTAAAGGATAAACATAAATACAAAGTGTATAAATAAATAAATAATCGATTCAACTCATAAATTAAATTGGTGGAACTATATATTGTTCAAGTTTTGCTCGTTTAATTAATAAACTTAATATTTAGCTCAAGTTTATCTCATTTAGTTCATAATTAAATTTTAACAAATTAATTATCGAGTTGAGTTCCGACATATATTCGAATTATGGCTCGGTTTATCGATAACTCTATGTGATGGTATCATTCATTTGGTCCATAATTAAAGCATGTATATATCTTTAACGTTTGCTCTCAAAAAAAATAAAAATATCTTT…
scaffold_149	18430	18435	SR=13,17,6,11,0,0;MQ=49;NM=tnt1;GT=13,4:Heter;PV=0.2744141;DP=16;TS=1;TE=5334	-	gene	ID=g31573	ATTTCATCGAAGAAATCATCAAGCTGAGAAACAATATTATCAGCACCAGATTTAAGCACACCAAAGCACATTCTAACACACTCCACTCTCTCCCTCAAACCATCTTCCATTTCCCATTGAACAACCTGCGACGACACATTCCTCTCCAATTCGCTTCTTAACTCCTCTACCGATGCCCTCGCGTGCCTAAATTCGTACAACAACATCCCCGGCTCTGCTTCGCTCATCTCTGCGGCCACTCTTTGCTGCAACCTCGCGGCTGACATCATTAGCCCCGACCCATGAAACATCCAACCCTCGTACCTTGCAACTGTGTCTGATGTTACTGGACAGCGGTAAACCAAACCATTTAACAAGATTGTGAGCAGCATTGAACTAATGTTCCTCATTGCGTATAAA…
scaffold_15	1350673	1350678	SR=6,11,11,0,0,0;MQ=49;NM=tnt1;GT=6,0:Heter;PV=0.0625;DP=18;TS=1;TE=NA	-	Intergenic	ID=g60546_g60547;Note=Intergenic__INSERT_	TCGGCTAACCATGTGTCTTAAGGAATTTGTTCTCGAAGACTTCATTTGTTCCGCAAGTGTGACTCATATGATAGCTATAGAGACATTATTTATAGAGATTGGAGTTCGAATTCTAGGTTCTCCACACTTAAAAGTGCGTGAATCTAACTATTAAACAACTTGAAAATAAAAAAAGAGGTTTTACTTGACGTTGAATGAGTTACGTGTCTCCCCTTCAACCAAAAAGAACCCAACACATAAAAATAAACAAATATTTCACTTATGATTTGAGGTTTAGTCACAACAAATGTTAAGAGCCTAAACTGTGAAAATATCTTGGAAGGCATGCAAAATGTCAAATATCCTAATCAATAATTACGGGAGTTTCTCTCGATAACTTATCAGATCATTTAATTCAGT…
scaffold_150	619835	619840	SR=17,23,8,15,0,0;MQ=25;NM=tnt1;GT=17,0:Homo;PV=0.001953125;DP=12;TS=1;TE=5334	+	gene	ID=g59382	ATTACATGTTGCAATTATAATATAAAAATAAGAGTAATGTGTTGGTCTATAAACTGAATCAAATTCTGAAATACACCAAAACAAAATTTTCATTTGCAGGTGTATGGCTTCTTCAATAAATAACCGTAAAGCAAGTGAAATTTTCAAAGCACAAGCTCTATTATACAAAAACATGTATGCTTTCATAGATTCCATGTCTCTTAAATGGTCAGTTGAAATGGACATACCAACTATTATCTACAATCATGGCAAACCAATTACTCTTTCAAACTTAGTTTCAATTCTTCAAATTCCATCAACCAAAGTCGATAATGTGCAGCGTCTCATGCGTCTCCTTGCACACAATGGATTCTTTGAGATAGTAACGAATCAAGAATTGGAAAATGAAGAAGAAGCTTA…
scaffold_16	613337	613342	SR=14,22,12,10,0,0;MQ=43;NM=tnt1;GT=13,0:Homo;PV=0.0078125;DP=12;TS=1;TE=5334	-	Intergenic	ID=g60903_g60904;Note=Intergenic__INSERT_	TGGTCCCAAATGAGTTACACAAAAATTCATTTTTACTAAACTAAATGAGACATTTCTTAGTAGGACCCAAATGAGATACGCAATATTAGTAACCATTTGATGTTTCTTTTGGTGATAATTCATAGCTAAGTTAGGTTCCAGGACATTTCTTAGTAGGACCCAAATAAGACTTGCAATTTTTTCTTCACTTAGGACAAAATCTTATAAATAATAAACACTGAACAGAACTGCATAAGAATTATTATTCACTAATGAAATTTGGGGCCTAACTCTACCTTACAAAACAGGTTCAATAAGGTGAGGATTGCCTCCTCTATATAAACTCTTACCAAGAGTCTTATCTATCCGATGTAGGGCATGGGTTTTTCCCAATATTCACAACCAATAATCATGTTCCTT…
scaffold_162	68731	68736	SR=13,19,11,8,0,0;MQ=41;NM=tnt1;GT=13,2:Heter;PV=0.08984375;DP=17;TS=1;TE=5334	+	Intergenic	ID=h0313.01_g39537;Note=Intergenic__INSERT_	GATGATTTTAAATCTAATTATTAGCACTATCAACTTACTCCCTTTATTCCTATTTATAATAAACATTTAATTTTTTAGATTCATTGCATAAATAATGTATTTAGTCTATATTCTAAACGAGATACATTAATTACACAATGAATAAAAAAAGTTAATTATTTTTTATAAATAGGATCGGTGGGAGTACAATACTCCTCTAAAAAACTTAGAGTAACTATTTTGTTTTCAAAATAAAAATTGCATTTTTTGTTAAAATTTGATAATTTTAGGTTTTATATGCAATTAAGAATGTGAAAAAGTCCACATCTTTAAAGTCTCTACACTATTTGCACCAAATTTATTCAATCTCTAGGTGATACTTCCTCCGTCCCATAATAACCGAGTCATTTGTAAAAAAAA…
scaffold_166	226346	226351	SR=2,2,1,1,0,0;MQ=60;NM=tnt1;GT=2,1:Heter;PV=0.5;DP=6;TS=1;TE=5334	-	Intergenic	ID=g15309_g15310;Note=Intergenic__INSERT_	TTTAGATTAAAATATTCAATACATCAATTTAATTTTTCTCCATATCTCTCTTCGTTTAAATGGACATCTCAAGTATAATTGTTAATTTATAAAGTCCTTTAAAACTTACCGTCTACTCAATTCTTGAAGTTGAAAAGTTTACTATGTTAATGAGCCTCAACTTACTCCTCAAAAAAGAAAAAAGAGCCTCAACTTAAGTATGATTAGCAAATGTTGTTCAATTGTAAAAGTATATTATTATTTTCAATATAAAGTATACTCAATTACTATTAAGCACTAACTATTCGATGAACTATATGTTGAACTTTATTTTTGAATCATTGTAATCTATTTAATCATTATATTATCATATTATTTAGGTCATTGACTTTATTTGTTCAACTATTTAATCATTACCTC…
scaffold_171	508307	508312	SR=8,12,5,7,0,0;MQ=22;NM=tnt1;GT=8,1:Heter;PV=0.109375;DP=12;TS=1;TE=5334	-	gene	ID=g27681	AAAGCGAATATAATCACTCAACGCCCAATGGTAACTCTTTTCTTATATATGGATTAATATGACTGTAAATAAGTAAATAGAATGACTGATATGACAATATTAACAAAATATTTTAACATCATATATTATTTTGACTAACAGAATGCATAATCAATTACTATTATGGTTTTTCGATACATTAAAAAAATATTATGACTACTAGTTACACATTCAAATATAAAAATGATTATTTACCTTGTTATAAAACAATATTTTAAACAAATAATTAATTTAAGAGTGATACAGATTTTAGTTCTGCGAGACAAATTTAGTTCCAAAAATAAAATAAACCTAGGAAAAGAAGCCGGACAACATAGTCCATATATATATATATGAACTATTGACAATTATATCCTTACA…
scaffold_171	534287	534292	SR=4,6,4,2,0,0;MQ=50;NM=tnt1;GT=4,4:Heter;PV=0.7734375;DP=8;TS=1;TE=5334	+	Intergenic	ID=g27686_h0907.01;Note=Intergenic__INSERT_	TTTTTTGGGGAAGTTCAATGTTCATTTTTATATGAATAGAAAAAATATAATTTGCTTTCAAGCAATACAGGTAGAAAATTTGCAAATCAAGTACAGTACATTTAATAACAAGGAATATTTTAAAAAATGTTGTTTAAAGGGTCATGACATTAAACATCATCCAATCATGTTGTTTAAAGGGCACAAGATATTATATACTCCCTCCGTCCCTTAATAAGTGACACAGTTGACCCAATTACGCATACCAATGCGTAGTTTTGAATTTAAATATCTTGAATAATATATTGGAAAAAATTATGAAAATTTGATATTTTGAAAATACTCATCGAGACGAATTTAACGACATCTTACATATATTATTTATCTTTGTATATTAGTAGAAAAATATGGTCAAAGTAA…
scaffold_173	220173	220178	SR=10,14,4,10,0,0;MQ=35;NM=tnt1;GT=10,0:Heter;PV=0.015625;DP=11;TS=1;TE=5334	-	Intergenic	ID=g51112_g51113;Note=Intergenic__INSERT_	TTGAGAGTATTTCTAGGAACCTTATATAGGGTTCTAATAATGATTAGAGAAACTGTCATCTAATAGCTTGGCATAGAATGCCTACCCAAAGACGAGGGTGGAGGCTCAGATTCAAGAATATGTGAATTATTAACCAAGCATATATGCTTAAATTATCTTGGAAACATTTCTAACCCTAAGAAGCTTTTGGGTTAGAGGAATGAAAACAAAATATCATTTTGGTGTGCTTGCTCTACCTGGGATCGAATTGAAATCAAATTGTTCGAATACTCAGCTTTCAATATATCAAAATAAATAGTCTTGGTGGAAATAATATTGTCATTGTAGATGAATTTTCTAGATTCACATGGGTTATTTTCTTCAAACAAAGAATTCATAATGAGAAATATCTATATAGAT…
scaffold_182	526884	526889	SR=3,4,3,1,0,0;MQ=45;NM=tnt1;GT=3,2:Heter;PV=0.6875;DP=7;TS=1;TE=5334	-	Intergenic	ID=g35594_g35595;Note=Intergenic__INSERT_	TAAGAATAAAAATAATAATATAGGTATAGTCATATAAAGATATACATATACATATATACACATTAATACCACTCTCATCTTCCCTCCTTCATAAGTTAGTTGCTTCTTTCACTTTCCACTATCTTCCAAAATGAAGAAGCAACTAGCACCACTTGTTCTATTTTCCCTCACACTTATACTATCACTCATTCATTCCACCACCGCCGCTGCCGCCACCTCCGGCAACCACAACATCACCCGCATTCTAGCCAAACACCCTGGCTTCTCCACCTTCAACCACTACCTCACCATAACCCACCTCGCCGACGAAATCAACCGCCGTCAAACCATAACCATCCTAGCCATAGACAATGCCGCCATGTCCTCCCTCCTAGACAAACACCTCTCCATCACCACCCT…
scaffold_184	510450	510455	SR=10,14,10,4,0,0;MQ=42;NM=tnt1;GT=10,0:Heter;PV=0.015625;DP=11;TS=1;TE=5334	+	Intergenic	ID=g23749_g23750;Note=Intergenic__INSERT_	CTAGCCCTTGGCGAGCTTGTTAGTATCCCAACCTTGATTTATCTGAAATATAACAATTCTTCCAATCTTCCAAAGTAATCAGTATCATAAATAAACGAGTCCTTAATTATATGCAATCATATTCAATAGAAACTAACTACTCTTTGTCTTCTTTTACGGGGCACCTAGAGTAGTTAAATAATTTTCCTAATAATTCTTTTGTTTAGTTATGTTGTTTTCTACTTGTCTTTCTTCGTCTATTGACTACAAACTAGCTCGTCTGTTAATACAATTGATCCAAATATAACTTCAAAAAATAAAAACTAATTAGCCTTTCACTACAACAATGGTTGCTTGAAGAACATTACAGCCCTCATGATTCTTTAGATATATAAAAGTTTACCCCTTTTGAGTACATGG…
scaffold_19	26554	26559	SR=6,8,3,4,1,0;MQ=37;NM=tnt1;GT=6,2:Heter;PV=0.34375;DP=8;TS=1;TE=5334	+	gene	ID=g48815	TGATTACATAATGATCTTCTCTTTTGGTTTTCCATGACTCACCTTAGTTGCTCACAAATGACTCTTCATTCACGTGTTTTCCAACCCCATGAATCTCTCCCCAAAAGGCACAAACTCTCTCCCAAGAGCCCAATCTTTTGGTTCTCCAAGATTCACATCTTGAAGTTTTGAACCTCATCTAAAGACCCCTCAACCTTTCGTATCTAAAAAACCTAAAAGTTTCCTCCTTTGGTTTCCATGAGATTCATCAAGCTTACTCAACAAATGAGCCAAATGATACTTATATACTGTTCAGATCCAGGCAAAATCTTGTCACGATTTCCCAAATCGTGTCATGATTTAACTTCCAGAAACACATCCACACATTGCCTCAAAATCGTGTCACGGTGCCAAATCGTA…
scaffold_191	46853	46854	SR=2,2,0,0,2,0;MQ=60;NM=tnt1;GT=NA,NA:NA;PV=NA;DP=3;TS=NA;TE=NA	+	gene	ID=g39319	CAAAGTAATCCGGCACTAGGATCATTAAATAGAATGTTCTCATATTAAACTAATAGAAATTATATACATCAAATGTTGAGTTCATCAAATGTCTCAAGTGATGATTCATATTTTTATGAAGCTTGAAATAGTATTACTTTGCTAGATTAGTTACCTTGACATTGCTCTCTTATTTGCAGGCTTCATGTAATTAGACTTTATATACGAAAAAATTCAAGAACGTTACAGATGGATAATATGCGTGCTCCTTAATCACATGAATGTTTAAACAATGTATCCAATATATTTTATTTATCAATTATTTAAATATATATATTCACTAGCATTTCTCTTTTTATTTTATTTTATTTTGTAGTTACATTACATATGGAGTCATAGTGGTGTTAAAACTATCATTGA…
scaffold_192	219419	219424	SR=5,9,4,5,0,0;MQ=47;NM=tnt1;GT=5,1:Heter;PV=0.3125;DP=8;TS=1;TE=5334	+	Intergenic	ID=g11098_g11099;Note=Intergenic__INSERT_	AAAACTGTGAATATTTATAGGTATTTTTTTTTAAGAAGTGAATATTTATAGGGATTAAAAACTTAATTAACCTTTTTTTAAACTTAATATCTCGGATCAAGCTTCTCAATGACTAATTTGATGCGTTGGCGCTTCTTCAATAACTGACTCTTAGATTTTCTCTCATATGAGAACCTGAGGTTTTGAAGAAAAACAAAACTTCTGCAATTTTATAAGTGTCCTTATTCTGCACAAAGACTTTGGAGAAATTCTTTACAATTTTCAAACGCCAGAAACAATTTTAATAGTGTCATTATTTTCAAAAAAATTCTGCTCTGTCTGGCTATTCTCATGCCCATGTGCTACATAGAAGCATTATGCATCCATAGTACATATGTAAATGTTTATTATTCAATTCTG…
scaffold_2	1624631	1624636	SR=4,5,3,1,0,1;MQ=60;NM=tnt1;GT=4,1:Heter;PV=0.3125;DP=5;TS=1;TE=5334	-	gene	ID=g8649	TTTAAATGTCTCAGGTTAACTACTTCAATTTTGGAGACTAATCAAACTCACTATTTAAATACGAAAAAGCCGAAAATCATTAAAATAAAAAAAACAGTTGAGAATGTTGTACTTCATCGATCCAAGGTTTTGGTATTTTTTCTATGGCAACTAATGTTGCACCGACTTTTTTAATCAATTAGTCTTGTGGCTAGACTCACACACCTTAAGTGTAGAGAATTCGGAGTTTGAACTCCGTATCTTGCATATCAACGTCCTTGCAATTATCAATTGAGTTGTATTTACAAGTGGACCAACTTTCTACTAGGAGAAATGTTTCCTACATGTTACAATTCCAAATGGAAGCCATGTATAAGTGGAAAGTGTAGAAGTACATCAACTCATCAATGGCTATGAGAA…
scaffold_206	349237	349242	SR=7,11,10,0,1,0;MQ=38;NM=tnt1;GT=7,0:Heter;PV=0.0625;DP=12;TS=1;TE=NA	+	Intergenic	ID=g11024_g11025;Note=Intergenic__INSERT_	GAACAAAGTGTACTTTATCGGGTTTTATTAAATGAATTGTTAGTTTAAATTAGTTTAACATTAACGCATAAAGGATTAAACAATAAGTTGTAGAGGATTAAACTACATATTATCGGGTTTTATGTCAAAATTGATTCTAACTACATATAGTCTCTTTTCAAAGTGTGTGCTACTCGGTAAAGGATTAAACAATAAGTTTAACTGGTACTATATCAGTCCCTAGTTAAGGGTCCTTTTGAGAAAGAAAAAAAAAAGGAAATTAAGAAAGTTGATTATTGAATTAATTTTGTTGACAATTGTTATTGAATTAGTGGATATTTTTATAGAGTATTAATAATTATATATTGCAAAAAACATGCAACATAAATAGGGTTATAGTGGTAAAGAAATAAATATAAG…
scaffold_206	481142	481147	SR=2,4,2,2,0,0;MQ=60;NM=tnt1;GT=2,7:Heter;PV=0.9804688;DP=15;TS=1;TE=5334	-	Intergenic	ID=g11046_g11047;Note=Intergenic__INSERT_	TTTGTGATCCAGTTGCACCTTTTCAATTCCCCAGGCTCAGTAGTCACTAGTGGACTTTGTTGATGTATAGTTTTAGCTACTGCAGTTTCTCTTCTTTCATGTGAGGAAGATGAAATCAAACGAAGTGCTGATGAAATCCTTTCATCCAATGGAGTCAAAGAATCAGCTTGAGAAGAGTCATTTGAATTTTGTGACAAAGATAATGAAACTGAAGATAAAGATAGTGAAGAAGTGCTTTTTTGAAGTCCAATAGGGTACACTTTCTTGAAGATTTTATTATGGAAGAAATTTTGGTTCAATATTTTTTGTGTATCTTTGAAACTTGTGCTCCTTTCCAAAGCTTGTTTTCTTACATTTGTTTTAGACATATTTGGAGAAAAATAAATGAGATAGATTTTG…
scaffold_21	1266242	1266247	SR=7,12,6,6,0,0;MQ=40;NM=tnt1;GT=7,3:Heter;PV=0.5;DP=13;TS=1;TE=5334	-	gene	ID=g41251	GATTCATTTCGATCATGCAAAACTTTCCCAAACAATTTCTCTTTTAGCCATTGGTGCATACCATTGATGTATATTCAGTGTTAGCAAATTGGATCGAGCATTTCCCCGCTGTTTTTTCTAAACTTTCAATGAAGTCAACAACAGATTTACCTATTTGTTGTTTTAGATTCATTAGATCGGTTGTCTTAATGAATTCTTCTCATGTTAACTTGGAGGACGGTCCATCCTTTTATGTTGCTCTTTTTCGAAGCAATTCATTTTTTCTTTTAAACTCATGATGATTTTATAGTAAGAACCAACGATAAGATCAACCAATAACTTTTTCCTCCTTATTTCAAGGTAATTTACAATTAGTCCACCAATTAGACAACATACCATATGCAGAAAAGTCGTTTATAA…
scaffold_222	173341	173346	SR=6,10,9,1,0,0;MQ=19;NM=tnt1;GT=6,2:Heter;PV=0.34375;DP=10;TS=1;TE=5334	+	Intergenic	ID=g54783_g54784;Note=Intergenic__INSERT_	AATGGTTGAAAAATTCAAGTAGAATCATAGCAGATTATGCTGAAAAGAAGAATAATGTTAGTAAATACAACATGGAAAAATAGTTTTACATAGTGCCTTTAAGTATTTTTGGGGTTGACCTGGCAATTTCTCACGTGCATTGTGACATGATGGTATCAACCGGACGAATATTGCGGGCCTATACAATTTTCCTTTCACCATGATTTGATCACTTTAGTGTCTGTAATAAAAGTAATATGTTTGACATCTCAATTTTCAGGTTTATCAATCCCGTGGTTGTATCCTCAACCATTGCTGCAGTTGGACTTTCATTCTATAGCTATGGTTTTCCTCTAGTTGGCACGTGTCTTGAGATCGGTGCAGTACAGATATTAGTGTTTATTGTTTTTTGTCTTGTAA…
scaffold_23	939850	939855	SR=7,11,0,9,2,0;MQ=18;NM=tnt1;GT=7,4:Heter;PV=0.6367187;DP=11;TS=NA;TE=5334	+	Intergenic	ID=g33739_g33740;Note=Intergenic__INSERT_	GCGTGCATCTGTTCGCAAAAATATGCAATATGTTAGTGTTCATTCAATATTCAAATAGCAACTTTAGAAAAACAAAAAGATATAAAACACATCACAAAGGAGATCGTTATAAAACACAAACACGAACATCAGACACAACACAAACATACAGACAATGTAAACACCAATATATATCTAGTTGTGTTGCGTGTGTCGAAGTTATGTTGGTGTCTGATACCGACACATGTTGGATGTTCATGACCTCTCTTTATTAAGCCGAATTATCATTGTTATACATAGCAACTAACAAGTGAAACTTGTTAATATCATAAAAATCAAGCTTATCAATACAACAATATCTTGAAGCATATCATAAAAATTCAAGCAATCATTTGACACCTACCAGCTGAAGAGTCCCAC…
scaffold_23	1778797	1778802	SR=3,6,6,0,0,0;MQ=40;NM=tnt1;GT=3,3:Heter;PV=0.8125;DP=6;TS=1;TE=NA	-	Intergenic	ID=g33873_g33874;Note=Intergenic__INSERT_	AATAAAAAATATTTAAGGGTTTGGATAGCCCAAGGGAGGGTTCAACATAACCTCACACTAAAGTATATTGAACTCAATAACTAATAAAAATTATAAGTGGAGTCTAATGTATTCTAATAGTGAGATCATTCACATAATCTAAGAGATTAGTTTTTATAATTTAAAATTTTTCTATTAAAAAATAATACTTAAAAACCTTTTTTGCTACAATATTTTAAAACTTTGTAACACATATTTGTCAAAAAAAAACTTTCTAACACATACAAAAATAAAATCCCATTATCATATTTGTTTCTAAAATATCTTTGCAAATATCTCCTAGATGCCTATATATAAAAATAAAATAAACACATTATACATTCAAATTAAATCCCACTAAAGAAGGATGAAATTAATAAG…
scaffold_233	185453	185458	SR=8,14,6,8,0,0;MQ=34;NM=tnt1;GT=8,0:Heter;PV=0.03125;DP=9;TS=1;TE=5334	+	Intergenic	ID=g39143_g39144;Note=Intergenic__INSERT_	TCAAAAACCGTTGTCGAAGTAGATAGAACGACAGAAGGACATGTTTTGATCTCTTCGGAAGGAAAGGACTATTTAAGCGCTGAGTGGAAGCGTAGACTGTGGAAATCTTGTGTTTATATGATCACATTAGGAATGTTGATTGCAATGCTTCTTGGTTTAAATTTGTCGTGGACTGCAATTTCGGCCGCATTAGCTTTGATTGTTCTTGATTTCAAAGATGCTGGGCCTCCTTTAGAGAAGGTACTTAAAAACTATAAACACTTGGCTACTATTATTCTTTTGCTAGTTGAAAATTGAACAAATGTCTTAGATTTTTTTTCTTCTTGTTGATGCAGGTTTCATATTCACTTTTGATATTCTTTTGTGGAATGTTTATCACAGTAGATGGATTCAACAAAA…
scaffold_24	1792133	1792138	SR=4,7,2,4,0,1;MQ=43;NM=tnt1;GT=4,4:Heter;PV=0.7734375;DP=11;TS=1;TE=5334	-	Intergenic	ID=g29700_g29701;Note=Intergenic__INSERT_	AATTTGAAGTTTGGCAAGGAGGTAAGTACTATCTAACCCATGATTGTTTCAGACAGAAATTAAACTCAGGCGTTTCTGATCAATTCGAACTTAACTGAAGTTCATTAACCACTTGAGTGTCCAACCAATTAGGTTAACTCAAATAAGTATTAGTTTCTAACTTATAAGTCTATATGTGTTATTTTCTAACTTATTTTAATAGTGTATTAGTTTCTAACTTATAAGTCTATATGTGAGTTAACTAAATCTATAAGTCTACATGGACCCTTGTAAAATGCATTGCAGATATGAAGATGATGCCTATGGTGGCGATTCTAGAATGCTAGCACTGCTATCTAAGGCTCTCCGAGATGTTGGTTTGACGATTGAATATCGTTTAGCTTTGCTGTCACCTACTTA…
scaffold_24	2394258	2394263	SR=7,8,3,4,1,0;MQ=60;NM=tnt1;GT=7,6:Heter;PV=0.828125;DP=19;TS=1;TE=5334	+	gene	ID=g29794	AGCAACACCTAGGGAGAACAACGTTTTTTTTTTTGTGATGATTAGAGTTTGAACCCCGGACATTATCTATACTGACTGAATTAAGTTCACGAGGACAACATTTCTACAAAGGCAAATTCTTCTCCAAGGATTTACATCATTTTCAAAAAAATTCAAATTATTATTATTCAAGGATTTAAATTCTCTCAAAACATTATATTCGCGTTAAAAAAAAAAAAAACACTTTTAGGGAGTACAGCAATTCTACGAAGCAGATTCTTCTTCAAAATCAAACATTGAAATCACTATTTGCACTTGCAGAAGAAGGATTATGCACATTGCACAGCAAAGCTAATCAATACACTTAATCTCAGTCAACCACTAGTTAAACATGCTAAAAAAAAAAAAAATCACTGTTCA…
scaffold_246	322645	322650	SR=15,23,17,6,0,0;MQ=26;NM=tnt1;GT=15,0:Homo;PV=0.00390625;DP=14;TS=1;TE=5334	+	Intergenic	ID=g62747_g62748;Note=Intergenic__INSERT_	TAGAATCATGAATCTTTAACTCTCAACATTTTTAATTTTATAGCTTAAATCATGAGCTACTCAAAATCTCCATTTTCTCTCATGAAATTTAGATATCTAAAAGGACTAATTCGTGAATAATTTGCTTACTCGCGATTATAATTACATACAGCGGCAAAGCTAACAATAATTTTATGAGGTGATCACCCAAAACTTACGAAATTCACAAAAAATTATTACACCTAAAATCGAACTTGGGGTAGCCAAATATATATTACCAGGGGTAGCTAAACATAAAAATATACCTACTGACTCAATAAATTTATTTTTTTGGGGTAGCCATAGCTACCCCTTTGTTGTACAAGCATTCGCCCCTGATTACTTATAAATTTAAATTTATTCACAAGATGACATTGATTT…
scaffold_28	933315	933320	SR=4,6,5,1,0,0;MQ=48;NM=tnt1;GT=4,1:Heter;PV=0.3125;DP=6;TS=1;TE=5334	+	gene	ID=g13497	CTTTGACATCTGTAAAGATATGACAATCAAAATACAAAGCATTGAAAGTGGAAAAATCATATTAAAGGATAGACTCTGCCATAAAAGAGTACTAATTTTACTTGATGATGTTAATACATTGGACCAACTAAATGCTCTGTGCGGAAGTCATAAATGGTTTGGTCCGGGTAGTAGAATAATCATTACCACAAGGGATAAACATATACTTAGTGGGAATAGGGTTAATAAAGTATTCAAAATGAAACACATGGATGAAAGTGAATCAATTGAGCTATTTAGTTGGCACACATTCAAGCAAGCGAGTCCTACAAAAGATTTTGCTGAAATTTCTAGAAATGTAGTTGAGTATTCTGGGGGGTTGCCACTAGCTTTGGAAGTCCTTGGGTCATATTTGTTTGA…
scaffold_286	150087	150092	SR=1,2,2,0,0,0;MQ=60;NM=tnt1;GT=1,6:Heter;PV=0.9921875;DP=12;TS=1;TE=NA	-	Intergenic	ID=g23204_g23205;Note=Intergenic__INSERT_	ATTGTTATTATGTAATACAATAATTAATCACAAATTTTAGGGAGAGAAGAATGGAAAGTAATTGTTGCTTGCTTTATTTTGCAAGTGTAAATTACAAATTTTGATGTCTTCTTGTAGTGGGGTGGTGTCTCACTTCAATCTTTTGATTTTTTTTCTTTCTAAAAAGGATCAAAATATTCCTATTTTCAAATTGAATTTTCATAACTTTTTATATTCTATCATTTCCTTTAAATGCATGAAATCACTTATCTATGCATTATATTATTATTAATGGAAGATATGGTGTTTCAGTCTATCTTTCATTAAGTTTGGTCACATATCTATGAATATTTGTGACAGATGAAGATTTGAAAAAGAGATGAAAACTAGTTTGTGTTGGAAAGTTTTTCATTTGAGTTT…
scaffold_29	1839051	1839056	SR=12,16,5,9,1,1;MQ=42;NM=tnt1;GT=12,0:Homo;PV=0.0078125;DP=9;TS=1;TE=5334	+	Intergenic	ID=g45630_g45631;Note=Intergenic__INSERT_	CCTTATGAGCCGAAAAGGTTAATAACCGGTCGTTTGTGAAAAAACTCTCATCCAGTCTTCCTTAATTTTTTGTCGGCATACTTGATCAATTTCTCTGTGTTCAAATCACATAGTTGTTGTCCTCGTGAGCTTAGCTCAGTTGGTAGGGACAATGCATAATATATGCAAGGTCCGGGGTTCAAACCCCGACCACCAACAAAAAAAAATCACATAGTTGCCGAACATCGTTTAATAAAAATAAAATGGCTCTACATTTGTAAAATTTCAACATAAGTTTACAGATACGTTTATTTTAACCTTGTAAAAAACTAGTTATTATAGTATTTTTATTGTTCTTTTGTGACTCTTTTTTCTTTTAAATTTATCAGAAGAGTCTTGCTCAATTTTAAAAATCAGGGC…
scaffold_3	1875874	1875879	SR=4,6,0,6,0,0;MQ=10;NM=tnt1;GT=4,8:Heter;PV=0.9672852;DP=21;TS=NA;TE=5334	-	gene	ID=g12767	ATGGATCCTTCTGAGCCTTCATCTCTTTTTTCAATATTTTTTGTTTCTTTTAGGGTAGATTTCAAAAACATGATACAAGTCGCTGCATATTTATTTATTTATTTTATTTTTTTATACCAGATAAAATAGTGAAAGTGGTAGTGCATAGTGTGAATTAAAGGTTGTTATGTTGATTGATGTCCTGATTTTTTTATTTTTATTTTTAAAGTTTGTGTTAATATATCTAGGTCAAATCTTGAGTTTCAAATACTCCTTTATTGCATCACATATCATGACTTCATAATGTCAAAATCTTTTAACGGTGGTCTGTTCTCATTCATTTACCAGCTATTAACTTTGTTCTATGTGAAAGATACATTTGCTAAAACAAACAATTTATTTCCTTAACCCCATAGTGAG…
scaffold_3	2928413	2928418	SR=8,11,10,0,0,1;MQ=32;NM=tnt1;GT=8,1:Heter;PV=0.109375;DP=9;TS=1;TE=NA	-	Intergenic	ID=g12928_g12929;Note=Intergenic__INSERT_	AATGAAATTGGGTGATTTAGTTTCGGAATGTAAAACTCTCTTGATAAGTAACCCCGACTATGTAGTGTCGTTTGTTAGGAGGCAAACAAATAGTGTGGCTCATCTGCTCTATCTAATCCTAGCCCACATCTCTTTTATGATGTTCCTACTAGTTTGTATTCTCTATTTATGAATGAAATGTAGTAAGTTTGCCTTTGCTAAAAAAAAAAAAAAAAAGTTAGTTTTCAACTTTTTTTATAACTGGGAAAAAATTCACTAATTGTATTTTTAAATATATATATTATTGCACAAGTAAAAAAATTAATAAAAAAGTTTCCCAATTTTTTTAAATAATATTCCTATTTTTATAAACTCATTTAATGTACAATAAGAAATTTCACTAATTATATATATTAAGTT…
scaffold_32	999616	999621	SR=4,7,4,3,0,0;MQ=25;NM=tnt1;GT=4,0:Heter;PV=0.125;DP=7;TS=1;TE=5334	-	Intergenic	ID=g41629_g41630;Note=Intergenic__INSERT_	AGATTTTTTTCGTTTTTAAATTTCTCGTTTTTTAAAATTATATATATTTTTAATTTTTCCATTTTTTTAATTAATTTTTTGATTTTTTTTTCGTTTTTTATTTTTAAAAAAAAAAAATCATTAATGCCACTTGGAGTTCATTTACACACGTGGCATGAAAAAAAAATTAAAAAAAAAAAAGAAAAGAAATTGACACGTCACTGCCACATAGGAGATTTTGCTGACTCATTGGGGTGAGGGGCCAATCCTGAAGAATCTTCTTTGAAAATAGAATCTAAAAAAAAAATTTTACAGGGGCTAAAACCAAAAGTGCACTATATTACAGGGGCCAAAAATACTATTAACCCTAAAATAAAAAACTGGTTGGGCTATTGATCACCAACGTGTTCGGAATGCTGC…
scaffold_37	376273	376278	SR=6,9,4,4,0,1;MQ=53;NM=tnt1;GT=6,3:Heter;PV=0.5;DP=9;TS=1;TE=5334	+	Intergenic	ID=g5694_g5695;Note=Intergenic__INSERT_	TTCGTGAAGTACAAGTTTGGAGAAATTTGGAAGTTGAGAAATCTGGAAAATGGAAAAATGAGGGTTCTGTTCTTGTTTATTCGCAGAACATAGTGGTTGTTAACAACCGCGGGCTTCCAGCGGCAGTTAACTGGCGGCGCTTTGAATAACGGTAGTTAACTACCGTTGGAGGTATTTATGTATTTTACTTGTGTCAGTATGAACTTTCCTTTTTCAAAAAAGCAATTTTCACAAACATTTCCTATATATATATATTAAAAAAAAAAAAAAAAGATTGCTATATAAATTTATCAAATCCTCGTAATATTTTTTATTCATGAAAAATTGACACTAAAAAAAAGAGCCAAAGAGGGAAGAAATGCATCAGTTCTTTTTATCTTCCTTTGTTATGCCATGGAT…
scaffold_392	196654	196659	SR=4,5,3,2,0,0;MQ=24;NM=tnt1;GT=4,1:Heter;PV=0.3125;DP=4;TS=1;TE=5334	+	Intergenic	ID=g38585_g38586;Note=Intergenic__INSERT_	ATACCTCTATCATTTTAGGAACAAGATTTTGTGCTGTATTTCTCAAAAAAAAAAAAAAAAAAAATTGTGTTGTAACAGTTAGGCATGACAATTAGGCGGGGTGGGAACGGGTTTTACATTCCTCATCCCCATACATGATTCTCATATACTTATCCGTTATCCTAACCATACTCAACGGGATGAGAAATTGAACCTCACCCCTGTCCCCGATGGGTTCGGTTATCCCCGCCTCATTCTCGTCTCCGCATTGAATATTTTTGTTTTAATAAAAAATATAAGTTTTTTTTTCAACCCCTAGAGAAATGTTATAATGCATTATTCAACAATATGTTCGCTTTAACATTTGTTAGACCGATTGATTTGGTTACTCCTTTAAATATCAATGGTAGTTTTTATAAC…
scaffold_395	103442	103447	SR=12,20,13,7,0,0;MQ=51;NM=tnt1;GT=12,4:Heter;PV=0.2744141;DP=21;TS=1;TE=5334	+	Intergenic	ID=g58220_g58221;Note=Intergenic__INSERT_	TATAAAGATGAGTGTTTTTATAGGCACCATCTCTCTCCTATTTCTCTATATTCAAATATTGTATTATTTTAATATTAAAAAATAAATTATATAATAGTTGCAAATAATAGTTTCTTGAATTATTAATAAAAATAAAAAAATGTTCGCTTTTTTTTTATATGATTTATAATTATATTACTTCAATATTTTAAAATTATATAATTATGAACGAGTATATAAATTAGGGTTAAGTATGTTCTTAGTCCCTATAAATTTACGAACTTTTAAGTTTAGTCATTACTTAATTTTAATAGGTTTTTTAGTCCCTACAAAAAAAATAGTTCTAATTTTAGTCCCTGTTACAACAAAGTTTGTTTAATTACCCTTAAACTCTTAAAATTTTGAACGATTTTTTTAGAC…
scaffold_4	2641804	2641809	SR=10,19,12,7,0,0;MQ=56;NM=tnt1;GT=10,1:Heter;PV=0.0625;DP=11;TS=1;TE=5334	-	Intergenic	ID=g16776_g16777;Note=Intergenic__INSERT_	GTGGGGAAGAACAAAGAGATGAAGAAGTAAAATACAGAGGGATGAAGAAGATGAAATCTCTTGTTTTTAGATTTCAAAATTTTGATGTTTACGGTTTTTTAATTCATCCATGTGCACATTTACATTTTTGGTTTTGGTCCCTCCATTGTAGGCATTTGTCATCTCTTAGTACACATAAGCCTGTTTTTGCCAACTCACATCTCACCACCTGTGACTCCATTTGCTATCAAAGCATTTTTTAACAGAAGTTAACGGGAGTGACTTAAAGCAAACGGTTAACAAGTTACAATGATGGTTTTGAAGAAAAAAAGATACAGAGAAAAAAAGCAAAAACATACGAACTTATATGGACCTTTTACATATTTAAGCTTAAAATTCACTTGTACTAAAAAAATTAAA…
scaffold_40	1808277	1808282	SR=2,2,1,0,1,0;MQ=60;NM=tnt1;GT=2,3:Heter;PV=0.8125;DP=6;TS=1;TE=NA	-	Intergenic	ID=g26278_h0994.01;Note=Intergenic__INSERT_	ATCAAAGATGAAAGCTAGGCAAGGTGTGCCGCATGTGGCACTGGAGGAAATTGATGTTAAAGATTCTGCAACTATGGAAAGTGTTCTAGCTGACGGAAAAACGGTTGGCGAGATAATGTTTAGAGGGAATACAGTGATGAGTGGATATTTTAGAGATTTGAAAGCAACAGAAGAAGCTTTCAAAGACGGTTGGTTTCATAGCGGGGATCTAGCTGTGAAACACTCTGATGGTTACATAGAAGTTAAGGATAGATTGAAGGATATAATAGTATCTGGGGGAGAAAACATTAGCTCGGTCGAGGTAGAAACTGTTTTGTATAGTCATCCGGCAGTTCTTGAGGCCGCAGTAGTTGCCCGGCCAGATGATCATTGGGGTCAAACTCCTTGTGCTTTTTTGAA…
scaffold_402	178002	178007	SR=11,19,9,10,0,0;MQ=37;NM=tnt1;GT=11,0:Heter;PV=0.015625;DP=10;TS=1;TE=5334	+	gene	ID=g22854	TCAAGTTTCTGCTTGAATTTCAAAAAGAAAAATTTACCGTTGTGATTTAAAGAGTAATATGGACTACAACGATATATAAAGGAACCGAGAGGAGAATTTTGTGAAAGAAATCAGTCCAAATCAAGAGTGTGTTAAATCTTTCATGATTAAGTGTGTTTATTCATAACTTAATATATATTTTCCAAAATACCAAAAGTACTATGAGTTGCACAATAGAACAACTCTACATACATAAAGTAAAACAATTTAAAATATTTTGATCTAAAACTATGTTAAACTAAAAATGCTCATTTTATGTGGATTTTGAACCTAGAGAAATTGTGTTCTAACTCCAACGTATCCTAAAAGGATTTGCAAGCACCAAGTTGCTTTTTGTTTAAAGACATAGGTTGGGGCAAT…
scaffold_43	916982	916987	SR=7,11,8,3,0,0;MQ=21;NM=tnt1;GT=7,0:Heter;PV=0.0625;DP=10;TS=1;TE=5334	-	Intergenic	ID=g34591_g34592;Note=Intergenic__INSERT_	ATCAAAATTGCAATGTGAAAGGAATAATTGAGTAAGAGACTTTAATTGACCTATGGAATAAGGAATTTCACCTGAAAAAGCAGAGAAAGAGAGGACCAAGTACCTTAGAGGAGTGCTCCAGTTGGACTTTGGAAGTTGACCACGAAGGTTATAATTAGATGACAAATCCAATCTTTGAAGATTAGGTAAAGAGAGGATGTCACTTGACAAATTTCCTTGCAACTCAGTTTTTGGTAGACTAAGAGAAACCAAAGAGGATGACAAATTCTTTAGCATCAACAAAGAGCTCTCTCTGATTGAAGACATATTCACTCTATCCAAATGAAGCTCCCTTAAATTAGTAGCATTACGAATGAGTTTCTTCCATGTCAACGGATTAATTTCCATGTTCGAGTAACT…
scaffold_444	24960	24965	SR=7,10,4,6,0,0;MQ=30;NM=tnt1;GT=7,0:Heter;PV=0.0625;DP=10;TS=1;TE=5334	+	Intergenic	ID=h0792.02_g50061;Note=Intergenic__INSERT_	TTCAAATCTTTATTTATTTACAAAGGAATCTCTATTTTTTATTTGAATAAGTAATTAAATAGATTTCTTAAAGATATTTTAGATTAAAAAATCAAGTTGGCTATTGTTTTTATTTGATTACGTGTTTACTAATTTTTGTTATTTGATTTAAATTTTGATGAATTTCAATATATTAGAGGCATAATAATACACTTTGATAAGTGCGTAAGTTATCGCATGAATCCGTGTCCATTCTCTAATTATCTGCACGTTTTTAATTCTCAAATCTATTTTTCTTCTTGTATAGTTTTCTGTCACGTCTTAAGGACAAAAAACAATTAAAATTTTAAATTCATTAAATAATTGATGTATCTGACATATATTTGACATATATTTCAGATTAGATACATCAATTATCTA…
scaffold_45	4223	4228	SR=2,2,2,0,0,0;MQ=3;NM=tnt1;GT=2,6:Heter;PV=0.9648438;DP=11;TS=1;TE=NA	-	Intergenic	ID=g26783_g26784;Note=Intergenic__INSERT_	TCACTCTTCCTTGTTTGAAGGAGCAACACTTCATTACACAAGTGTCATAATGGAGGAAATCAACAACACACCAATGAACGTATCAGAAGAAACCAGCAAATGGCTATCTGATTTGGTAAAAAAATTAAAAGGAAAATTAACATATCATTGATTATAAGTAAATTCTTTATCATTTGAATTTGAATTTTTTTGCTGTTGCAGGAAATGGATGAGTATAATTTATTTCCTGAAGAATGCAACCTAAACTTCCTTGATGCTGATGAGGAAGAGTTTCTTCCACAAGAACAAACCCAACAACAATGTTTGAGTTCAGAGTCCAATTCCACAACTTTCACCAACTCATTCACTGATGAAACAACTTTTGACTCTTTTGACTTTGGTTTTGAAATTGAGAGACCA…
scaffold_46	1274815	1274820	SR=9,15,7,7,0,1;MQ=25;NM=tnt1;GT=8,0:Heter;PV=0.03125;DP=10;TS=1;TE=5334	+	gene	ID=g46730	GCTGTGTCGTCAATATCTTGAACATTTGAATTTCTTGCCCAACAAATGCCCTTTTCAGTCCAATATCTGAAATTTCAAATATACATCATATTCAATTAATTTGTTCAAAAGGGTATAATTGCAAAATATTAATTTGAGGGTCATTATTAACTAATTACCTTGAAACATAATTCATACATTCTTTGATCTCTTGTTGAAAATAACGAGATATCCCAAGGCGTTCGAGCCGATCAACCAACCAAATATGTTCAAACAAATCCACCGGATACACATTTGGAACTGATATATAGACATAAATAAACAATCATGCATGAATCTTTCGAAAGAAAGGAAAAAAATCATGCATGAGCAATATTAGTAGAGATATTTTATTCCACAAGGCATGACATCATCAGAGAT…
scaffold_48	1333750	1333755	SR=4,7,7,0,0,0;MQ=57;NM=tnt1;GT=4,2:Heter;PV=0.5;DP=7;TS=1;TE=NA	+	gene	ID=g55034	CAGTCACTGTTGTAATGTAAACCAAAAAATGATAGATGAAAATGAGATATTAATAAACCTTGGAAAAAATGTTAATCAAACCTCCATATAACAATAAAAAATGATTAATTAAAAATCTTCATGGGAATGAATGTAGCATGAAAGTGAGACTAAAAATTGAAATGTCTAGTATTTCAATTTAATCACAATGAGTTTGATGAAATTATAATGACATCATGATCTTGTTGAAACTCAAAAGGGTAATTTTCTTATCATAAATTATAGGTTTAAAGTGATTTTGTCAAATTCAAACTTAACCTAAATATACACATATGGCATACATATGTACATACCAGAAAAGAAATCAAGTGGTGATTGTTGAGCAAACAAGCCAATAGGAGTAAGTGCTTGCTTGTCACT…
scaffold_49	170002	170007	SR=4,7,3,4,0,0;MQ=42;NM=tnt1;GT=5,3:Heter;PV=0.65625;DP=10;TS=1;TE=5334	+	Intergenic	ID=g43346_g43347;Note=Intergenic__INSERT_	TTTTTTTTATTAGAAGAAAGCTAGATCTTTTTATAGAAATACTAATTGGCACCACACGCGAGAGTCCAAGATGGTAGACGGAAGTTCAACATTGACGAAGTCCCATTTTTCTGCATATTTCAAGTTTTGAAATGATAAGTTGTAGAAGGAAAATATTTATAATATTACATGTTTTGTTTGGTTTCTTAAATAAAGCACAAAAAATGACATTTTAAATTACCCATTTGAGGTTGGTCTAGTGGTTGACTTGGGATCTTGGAGTTTGCTCAGGTTCGATTCCCTCTGGTGCTAATTTCGGTGGGCTAAGTAGCTTGCTCTGACTTTAAACGGGCCCCCCGCAAGTGGGCGGTGGAATTGGTCCCCTCGGATTAATCGATTCTTAGATCGGATACCGAGTTT…
scaffold_49	610348	610353	SR=4,5,1,4,0,0;MQ=19;NM=tnt1;GT=4,3:Heter;PV=0.65625;DP=10;TS=1;TE=5334	+	Intergenic	ID=g43409_g43410;Note=Intergenic__INSERT_	ATTACTTTGCTAGTGGGGAAAGGTGTTTGTCATTATTGTCTTTCTCATCGTTGTTTCTCCAAATTTAACTTGTACGAGTTTCAAAATGTTTTTGTATGAACTTGTGGTGAAACGTCTAATTGTTTCATGCTCATGTCAATAATATGCTTTAATCAAGAAGAAATATACAATAAAGAACTACTTTCCTAATAGTATTTTTTTTTTAAGAAGCAAAATAGATTGATAGGATACCCCAAGCACAAGGAGAGCAAAGAATAGATTAAAAACTAATACACAAGTCAAATACAATGCTATTTGCCAAACATGTAGCAAAATAGCACACTCCCCCTTAAAATAACAAGATCAAACCAAGCACCACCCCGCCCAATCAACAATCGCACTTCTAAAGGTCCCATGAAA…
scaffold_49	1495563	1495568	SR=8,14,6,8,0,0;MQ=30;NM=tnt1;GT=8,3:Heter;PV=0.3632813;DP=13;TS=1;TE=5334	-	Intergenic	ID=g43543_g43544;Note=Intergenic__INSERT_	ATTTGTACGATATCTCTCATATTACTCAAAGGATTATTGGTGCACAATGAAGACACGTCGGGGAATCCACATCCAGACCACACTGCAACAGCTCACTAACAAAGGATACGTCAATCAATATTCGCTATAAAAGTATAAATAAAATAGTGATGTTAATTAAATACTTTTTAGAATATTTAGAACTTAGATGTTTAAATTTCGTCAGTCAATATATTCACTATAAAAGTATAAGTATATTATCACTAAAATGATTATGTTAATTAAATAATTTTTAGAATATTTAGAACTTAGAAGTTTAAATTTTAAATTTCTATTCAAACAATCTAATTATTATTTATTTATTATCATTACAATATTTTGTATTAGTTTTAATATTATATTAAATTTTATTTTCATTTA…
scaffold_57	694746	694751	SR=9,14,10,4,0,0;MQ=51;NM=tnt1;GT=9,2:Heter;PV=0.2265625;DP=14;TS=1;TE=5334	-	gene	ID=g52330	TCTTTTTCTTTCTGCAACATCCAACCAAAAGAGTCCTTAAAACTTAAGTATATACATGCAACTGAATTAAAAACTGTAGGTAATAGGAAAATGAAAAGTGTGCCTTATGTTCTTTTGCCAAGTACATCATTTTTTCATCAGCCTTTTGTTGCTCCTCTATTGCCATCTCATTCTGTAAACAACAAGATGAAGAACAGATTTAATCTGTCTTAAGTTATTGAAAAATATGAGGGATTGGTGCAAACAAATTGACACAGAAGACCAAATGGTAGAGTAAGGAATGCTAACAACACTTTTTGTGATTGGTCCATTTTTAAAGAAGCAAATTTAGTTCTCCTGTAAATTGATCACTTTCAAAGAAATGTGTTAAAATTTTAGAAATTGACCTATCACAAAAGT…
scaffold_6	26890	26895	SR=9,10,5,3,0,2;MQ=49;NM=tnt1;GT=9,3:Heter;PV=0.3632813;DP=12;TS=1;TE=5334	-	gene	ID=g24921	GATACAATCATTTATAATAAATCAAAGAAAGAAACATAAAACACAAACATGGAGACCAACATTGGTCTTAATGAAAAAAAAAATACGGATAATATTGTGGTTGTTGATATTGATAATATTACCAACCACAATGTTACAAGTATACAAAATAAGAAAAAAAAATCTTGTGAAAGAAAAAGAAGAAAATCACTAGTGATATTATGGTTAGCTAATGTTATCAATGTCACTCAAGTGTTACTCGAAAAATACATACTCTGTTGAGGTAAGTAAGACTTCACTAATGATGACCATTTAAGTTCATCCACATATATTAAGCATTGATAAAGTGAATAGATACATTGTATAACATGACATAAAAAAAAAAACATAAAACAATAAAGGGAGCTCTCTGCACATGCC…
scaffold_67	259301	259306	SR=9,17,7,10,0,0;MQ=38;NM=tnt1;GT=9,3:Heter;PV=0.3632813;DP=17;TS=1;TE=5334	+	Intergenic	ID=g44278_g44279;Note=Intergenic__INSERT_	TAGTATTATTTTTTATGAAAATGAATTAATTGGAGTGGAGTGTTTTGGAGGCGAAGCAAAAGGTGAGGAGAAAAGGGTCTTTATAGAGGCTTGGAGGGCAAGGAAAGTGCAAGGACAAAAGAGTCTTTATGAACATATAAAAGAAAGAAAACTAGGGTTGTTGTTGAAGTTGAGAGAAGCAAAAGCAGTAGTTGAAGAAGAATCATGCCGAAGAACAAGGGAAAGGGAGGAAAGAATAGAAAGAGAGGAAAGAACGAAGCTGACGATGAGAAACGGGAACTGATCTTCAAAGAAGACGGTCAAGAATACGCACAGGTAACACGTATGCTTGGAAACGGACGGTTGGAAGCGAATTGCATCGACAACGATAACAACATCAGAAAACGTCTCTGTCATATC…
scaffold_67	365841	365846	SR=4,8,4,4,0,0;MQ=30;NM=tnt1;GT=4,4:Heter;PV=0.7734375;DP=16;TS=1;TE=5334	-	gene	ID=g44297	AATCTAGAAGATAAACTCGATTTCATTCGAACAATTGGTTCTTCCGTGGAATAGTTAAATAATGTATATTTGTAGACAATGCATTATTATATGCAGGGGCCGGAGTTCGAACCCCGGACACTCCACTTATTCACTTTATAAGGTGAATTCTAATCACTAGGCTACCTGACAAAAAAATAAAAATAAATAATGTATTGATTTTTGGAATGGTTAATTAATGTTAATTTTTTTTTTTTGACAAAATTATTGTTAATTTATGTAATCGAAATTTTACCGTACTTAAATAAGTTTTAGGAAATAAATTAAATATTTGTAGAATGACTAAAATATTATTACATTTTTTTTGACAAGATATCATTACATTTGTACTATAAAAAAACTTTATATATTCAAACAAAG…
scaffold_68	216548	216553	SR=8,9,4,3,1,1;MQ=28;NM=tnt1;GT=6,1:Heter;PV=0.1875;DP=9;TS=1;TE=5334	-	Intergenic	ID=g4451_g4452;Note=Intergenic__INSERT_	ACCTCTCGCTTTCATGCTCGACAGATGCAAAACTAGGATAATTAATATCATTTTTTATGTGAAGTGAGAAGGTGACTTGGTGGTTTTTAGAAGGAACAGATTGGAGGGTAAAAAAGTCAAGAGTTCAGCTACCTCACTAACAAAATAACAAAAAAAAAAAAAATAACATTTACTATTTAAACCAATTATCTATGTATATTATCAAATAATTAAATGTTGTCTATAAGTCCTAGTACAATCGGCAAAAATACCAAAATTATTAGGTTGAATGTCTGTGATATGGGTTCAAATGTCGTGATCGGAATTCGAACATCGACCACTCCATCGTGATAGATCTCCCGTTATTGAGCAATTGATAAGGAGATATATAGGCATATGGAACAACATACCTCATTTGAG…
scaffold_74	663980	663985	SR=8,13,9,4,0,0;MQ=50;NM=tnt1;GT=9,0:Heter;PV=0.03125;DP=10;TS=1;TE=5334	-	Intergenic	ID=g20752_g20753;Note=Intergenic__INSERT_	NNNNNNNNNNNNNNNNNNNNNNNNNNNNNNNNNNNNNNNNNNNNNNNNNNNNNNNNNNNNNNNNNNNNNNNNNNNNNNNNNNNNNNNNNNNNNNNNNNNNNNNNNNNNNNNNNNNNNNNNNNNNNNNNNNNNNNNNNNNNNNNNNNNNNNNNNNNNNNNNNNNNNNNNNNNNNNNNNNNNNNNNNNNNNNNNNNNNNNNNNNNNNNNNNNNNNNNNNNNNNNNNNNNNNNNNNNNNNNNNNNNNNNNNNNNNNNNNNNNNNNNNNNNNNNNNNNNNNNNNNNNNNNNNNNNNNNNNNNNNNNNNNNNNNNNNNNNNNNNNNNNNNNNNNNNNNNNNNNNNNNNNNNNNNNNNNNNNNNNGGGTGGAACAATTCTTAATGAAATTTAGAGAATCAACAGA…
scaffold_78	435018	435023	SR=8,12,11,1,0,0;MQ=22;NM=tnt1;GT=8,1:Heter;PV=0.109375;DP=8;TS=1;TE=5334	-	Intergenic	ID=g32326_g32327;Note=Intergenic__INSERT_	NNNNNNNNNNNNNNNNNNNNNNNNNNNNNNNNNNNNNNNNNNNNNNNNNNNNNNNNNNNNNNNNNNNNNNNNNNNNNNNNNNNNNNNNNNNNNNNNNNNNNNNNNNNNNNNNNNNNNNNNNNNNNNNNNNNNNNNNNNNNNNNNNNNNNNNNNNNNNNNNNNNNNNNNNNNNNNNNNNNNNNNNNNNNNNNNNNNNNNNNNNNNNNNNNNNNNNNNNNNNNNNNNNNNNNNNNNNNNNNNNNNNNNNNNNNNNNNNNNNNNNNNNNNNNNNNNNNNNNNNNNNNNNNNNNNNNNNNNNNNNNNNNNNNNNNNNNNNNNNNNNNNNNNNNNNNNNNNNNNNNNNNNNNNNNNNNNNNNNNNNNNNNNNNNNNNNNNNNNNNNNNNNNNNNNNNNNNNNNN…
scaffold_8	541066	541071	SR=3,3,1,1,0,1;MQ=20;NM=tnt1;GT=3,2:Heter;PV=0.6875;DP=9;TS=1;TE=5334	-	gene	ID=g33015	CATAGTATTCAAATATCCAGTTTTATACTATTACAGTCAAGTTTGATCTAATATGCATATGAAACGGACCAATTAGTGGCGTAAAGTACGGACCCTTAGCTGACAATTATGGTTTAACACTTAAAAATAAGAACACTTATAAAAAATGTTATGTCTCTAACAATAACACTTCATTTGGAATATTTTTCTTTCCCCCTTGCCCTCCCACGTGTATGTATTCAGCATGTGCATGACATAATCATGCCAAAAGATATATAATCATATAACCACACATGATTGGTTGAGACTAACTACTCTCATGATCTCAAGTCTCAACAAATCCCGGTGTCCTATATTTTAAATTTTGTTCATATCGATGTGTCTGTGTCAATGTCCTGTATCCCTATCTATGTTGGGCTT…
scaffold_84	359623	359628	SR=5,8,0,8,0,0;MQ=37;NM=tnt1;GT=5,0:Heter;PV=0.125;DP=9;TS=NA;TE=5334	-	Intergenic	ID=g8105_g8106;Note=Intergenic__INSERT_	AACAAGTATTCTTTATAAAATACTAGAAAATTTCTCTTTTACAAATTTGTAAAAACACGTTTAAGAGTAACACATGGCAGCAAAGAAGAAATACATATGTTCACCTAATTGATGGCTTACTTAACTGGAAGTCAATATTCACAAGGTGAAACATGGGTCTCAAATAAAATATAATTTCTGTTTCATCATGCCTAAGTTTGAATGGACTTTGAAAGAGGAAAATATGCATATGCTATTAGTCAAATAAAGGTTTTCCAGCTTATACACACAAGACCAATTGAATGGAAAACTTAGCTTTCATACTTCACACTCATACGAAATTAAATAATGGTGTAGTTGGTAAACTGGATTTTATTAGTATATGTTTTGGCAAACATACCAATCCACCAAAAGATAAAA…
scaffold_9	2200295	2200300	SR=6,8,4,4,0,0;MQ=52;NM=tnt1;GT=6,3:Heter;PV=0.5;DP=12;TS=1;TE=5334	+	Intergenic	ID=g37061_g37062;Note=Intergenic__INSERT_	GTACTAATTAGTTAAGTTGAATATACACTCCACAAAGAATTATAAGGAATCAAGTTAGTTTATATCAAGAAATATACACTCCACTAATAAGTTATAAAGTACTAACATCTTGTCGTGTTCGACAAACGTCGATGTCCAAGACTCATGCAATACTGGTCTAACAGCTCAGATAAGTGTTTAAATGAAACTGTTTACTTGGACACATCTTAGACAATTTCCTGAAATCATATCGAACACATTTACATGGATTATTGTGTCAAAGCAATAAAGATCAACGAATGGTTTTGTTTAGTCAATGAGTGATTAAAAATATTAAATTTGATGTTTAGATATGTTTCTGTGTTTGTCAATATACGTGTGTTGATATCATTGGCACACACTACATACCATTTAGGATTT…
scaffold_92	275770	275775	SR=4,7,4,2,0,1;MQ=25;NM=tnt1;GT=4,1:Heter;PV=0.3125;DP=6;TS=1;TE=5334	+	Intergenic	ID=g11923_g11924;Note=Intergenic__INSERT_	TTCTCTTTTCTCTTTGATTCTATATAGGCTAAATTGCACTTTTCGCCCACTAAGTTTCAACATGTTGTGATTTTGACCCGTTATTAAAAAATGGGAAAAATGACCCCCTATGTTTAAGGAAATATGCTCTTTTGACCTCCTAACATAAGAGAAATATGTTTTTTGACTCCTTGTCTTTCCAAAAAGTTGCGATTATGACCCCTTTTTTAAGACATGTGTCGTCTTCTCAGCATTTTTAGGACGAGAGGGGCCAAATTTTTATTTTTTTTAATAGGGACCAAAATCGTAATGAAACTTAGGGGACGAAAAATGTCGTTTAACCTTCTATATAGAGTTTCTTAACAATATACACGATAACACTTGTGTACCATAATGTTATATAACATTGGCCAATTAAGG…
